# Supplementary material for: Non-Targeted Metabolomics Analysis Reveals Metabolite Profiles Change During Whey Fermentation with Kluyveromyces marxianus
Source: Metabolites. 2024 Dec 9;14(12):694. doi: 10.3390/metabo14120694 (PMC11676789; doi:10.3390/metabo14120694)
Supplement: Supplementary file 1 [file metabolites-14-00694-s001.zip]

Archive with 1 entries (1 files):
- metabolites-3301591-supplementary.pdf
